# Supplementary material for: SUMO conjugation susceptibility of Akt/protein kinase B affects the expression of the pluripotency transcription factor Nanog in embryonic stem cells
Source: PLoS One. 2021 Jul 9;16(7):e0254447. doi: 10.1371/journal.pone.0254447 (PMC8270172; doi:10.1371/journal.pone.0254447)
Supplement: S1 Table — List of the antibodies used in this work. (XLSX) [file pone.0254447.s005.xlsx]

## Sheet: Sheet1
S1 Table. Antibodies used.
Name	Company	Catalog #	Dilution used
Nanog	Peprotech	500-P236	1:100 (IF)
HA Tag	Invitrogen	32-6700	1:100 (IF), 1:1000 (WB)
Tbx3	Invitrogen	42-4800	1:100 (IF), 1:1000 (WB)
Gapdh	Santa Cruz	SC-32233	1:1000 (WB)
Anti-mouse AlexaFluor 555	Invitrogen	A31570	1:3000 (IF)
Anti-rabbit AlexaFluor 488	Invitrogen	A21206	1:3000 (IF)
anti-mouse IgG-HRP	Invitrogen	G-21040	1:1000 (WB)
anti-rabbit IgG-HRP	Santa Cruz	SC-2357	1:1000 (WB)
