# Supplementary material for: SUMO conjugation susceptibility of Akt/protein kinase B affects the expression of the pluripotency transcription factor Nanog in embryonic stem cells
Source: PLoS One. 2021 Jul 9;16(7):e0254447. doi: 10.1371/journal.pone.0254447 (PMC8270172; doi:10.1371/journal.pone.0254447)
Supplement: S2 Table — List of the sgRNA sequences used for the generation of the Tbx3 CRISPR-guided knockout ES cell line used in this work. (XLSX) [file pone.0254447.s006.xlsx]

## Sheet: Sheet1
S2 Table. CRISPR sgRNA sequences.
Name	Note	Sequence (5’-3’)
sgTBX3m E1	Forward	CACCGCTTCGCCATGAGCGCGGTAC
	Reverse	AAACgtaccgcgctcatggcgaagC
sgTBX3m E2	Forward	ccacgTCCATTGCTCCCCCGTAGCG
	Reverse	AAACcgctacgggggagcaatggaC
