# Supplementary material for: SUMO conjugation susceptibility of Akt/protein kinase B affects the expression of the pluripotency transcription factor Nanog in embryonic stem cells
Source: PLoS One. 2021 Jul 9;16(7):e0254447. doi: 10.1371/journal.pone.0254447 (PMC8270172; doi:10.1371/journal.pone.0254447)
Supplement: S3 Table — Publicly available datasets used in this work. (XLSX) [file pone.0254447.s007.xlsx]

## Sheet: Sheet1
S3 Table. Omics datasets analyzed in this work
Reference	Article	Species	Plataform	Approach	Database	Accesion Number	Used in
Benevento et al., 2014	Proteome adaptation in cell reprogramming proceeds via distinct transcriptional networks	Mus musculus	Agilent 1200 HPLC (nanoLC) coupled to a Thermo LTQ-Orbitrap Velos (MS)	Proteomics	proteomeXchange (consortium)	PXD000413	S2b Fig.
Hussein et al., 2014	Genome-wide characterization of the routes to pluripotency		Life Technologies SOLiD 5500xl NCBIM37 Gene + Transcript	RNA-Seq	Sequence Read Archive (ncbi)	SRP046744	S2b Fig.
			Illumina HiSeq 2000	CHIP-seq (H3K4me3)		SRP046745	S2b Fig.
				CHIP-seq (H3K27me3)		SRP046746	S2b Fig.
				Methylome. Whole genome bisulfite sequencing.	European Nucleotide Archive (EMBL)	ERP004116	S2b Fig.
Kartikasari AE, et al.	The histone demethylase Jmjd3 sequentially associates with the transcription factors Tbx3 and Eomes to drive endoderm differentiation			CHIP-seq (Tbx3)	Gene Expression Omnibus (ncbi)	GSM1090228/SRX248284	S4c Fig.
